# Supplementary material for: The Unusual Metalloprotease-Rich Venom Proteome of the Australian Elapid Snake Hoplocephalus stephensii
Source: Toxins (Basel). 2022 Apr 28;14(5):314. doi: 10.3390/toxins14050314 (PMC9147224; doi:10.3390/toxins14050314)
Supplement: Supplementary file 1 [file toxins-14-00314-s001.zip]

Archive with 2 entries (2 files):
- Supplementary File S1.csv
- Supplementary File S2.pdf
